# Supplementary material for: Exercise-Induced Fatigue and Caffeine Supplementation Affect Psychomotor Performance but Not Covert Visuo-Spatial Attention
Source: PLoS One. 2016 Oct 21;11(10):e0165318. doi: 10.1371/journal.pone.0165318 (PMC5074788; doi:10.1371/journal.pone.0165318)
Supplement: S2 Dataset — (XLSX) [file pone.0165318.s002.xlsx]

## Sheet: Rest Experiment
Participant	Intervention	Trial (1/2)	Time Point(pre/post)	Condition (Endogenous/Exogenous)	Cue Type (valid/invalid/neutral)	Reaction Time (sec)	% Correct
1	Caffeine	1	pre	Endogenous	valid	0.321457	100
1	Caffeine	1	pre	Endogenous	invalid	0.354167	100
1	Caffeine	1	pre	Endogenous	neutral	0.336517	100
1	Caffeine	1	pre	Exogenous	valid	0.327333	100
1	Caffeine	1	pre	Exogenous	invalid	0.342517	100
1	Caffeine	1	pre	Exogenous	neutral	0.3315	100
1	Caffeine	1	post	Endogenous	valid	0.308936	100
1	Caffeine	1	post	Endogenous	invalid	0.327667	100
1	Caffeine	1	post	Endogenous	neutral	0.3101	100
1	Caffeine	1	post	Exogenous	valid	0.304448	100
1	Caffeine	1	post	Exogenous	invalid	0.306833	100
1	Caffeine	1	post	Exogenous	neutral	0.291867	100
1	Placebo	2	pre	Endogenous	valid	0.332333	100
1	Placebo	2	pre	Endogenous	invalid	0.3125	100
1	Placebo	2	pre	Endogenous	neutral	0.2885	100
1	Placebo	2	pre	Exogenous	valid	0.327	100
1	Placebo	2	pre	Exogenous	invalid	0.375	100
1	Placebo	2	pre	Exogenous	neutral	0.291	100
1	Placebo	2	post	Endogenous	valid	0.293292	100
1	Placebo	2	post	Endogenous	invalid	0.334583	100
1	Placebo	2	post	Endogenous	neutral	0.313467	100
1	Placebo	2	post	Exogenous	valid	0.3337	100
1	Placebo	2	post	Exogenous	invalid	0.3275	100
1	Placebo	2	post	Exogenous	neutral	0.327793	100
2	Caffeine	1	pre	Endogenous	valid	0.267022	100
2	Caffeine	1	pre	Endogenous	invalid	0.294545	100
2	Caffeine	1	pre	Endogenous	neutral	0.280071	100
2	Caffeine	1	pre	Exogenous	valid	0.286967	100
2	Caffeine	1	pre	Exogenous	invalid	0.312926	100
2	Caffeine	1	pre	Exogenous	neutral	0.278033	100
2	Caffeine	1	post	Endogenous	valid	0.253787	100
2	Caffeine	1	post	Endogenous	invalid	0.300182	100
2	Caffeine	1	post	Endogenous	neutral	0.267862	100
2	Caffeine	1	post	Exogenous	valid	0.276567	100
2	Caffeine	1	post	Exogenous	invalid	0.316464	100
2	Caffeine	1	post	Exogenous	neutral	0.299296	100
2	Placebo	2	pre	Endogenous	valid	0.299958	100
2	Placebo	2	pre	Endogenous	invalid	0.310909	100
2	Placebo	2	pre	Endogenous	neutral	0.297929	100
2	Placebo	2	pre	Exogenous	valid	0.306	100
2	Placebo	2	pre	Exogenous	invalid	0.323654	92.8571
2	Placebo	2	pre	Exogenous	neutral	0.315333	100
2	Placebo	2	post	Endogenous	valid	0.305432	100
2	Placebo	2	post	Endogenous	invalid	0.3365	100
2	Placebo	2	post	Endogenous	neutral	0.300667	100
2	Placebo	2	post	Exogenous	valid	0.3441	100
2	Placebo	2	post	Exogenous	invalid	0.38769	100
2	Placebo	2	post	Exogenous	neutral	0.315143	100
3	Placebo	1	pre	Endogenous	valid	0.315362	100
3	Placebo	1	pre	Endogenous	invalid	0.319833	100
3	Placebo	1	pre	Endogenous	neutral	0.299517	100
3	Placebo	1	pre	Exogenous	valid	0.3585	100
3	Placebo	1	pre	Exogenous	invalid	0.348897	96.6667
3	Placebo	1	pre	Exogenous	neutral	0.315367	100
3	Placebo	1	post	Endogenous	valid	0.30275	100
3	Placebo	1	post	Endogenous	invalid	0.347364	100
3	Placebo	1	post	Endogenous	neutral	0.280448	100
3	Placebo	1	post	Exogenous	valid	0.343138	100
3	Placebo	1	post	Exogenous	invalid	0.333345	96.6667
3	Placebo	1	post	Exogenous	neutral	0.3076	100
3	Caffeine	2	pre	Endogenous	valid	0.289875	100
3	Caffeine	2	pre	Endogenous	invalid	0.321083	100
3	Caffeine	2	pre	Endogenous	neutral	0.288033	100
3	Caffeine	2	pre	Exogenous	valid	0.306567	100
3	Caffeine	2	pre	Exogenous	invalid	0.307933	100
3	Caffeine	2	pre	Exogenous	neutral	0.310733	100
3	Caffeine	2	post	Endogenous	valid	0.253479	100
3	Caffeine	2	post	Endogenous	invalid	0.276636	100
3	Caffeine	2	post	Endogenous	neutral	0.262724	100
3	Caffeine	2	post	Exogenous	valid	0.268931	100
3	Caffeine	2	post	Exogenous	invalid	0.308621	100
3	Caffeine	2	post	Exogenous	neutral	0.273767	100
4	Caffeine	1	pre	Endogenous	valid	0.332	97.9167
4	Caffeine	1	pre	Endogenous	invalid	0.361	100
4	Caffeine	1	pre	Endogenous	neutral	0.349067	100
4	Caffeine	1	pre	Exogenous	valid	0.320067	100
4	Caffeine	1	pre	Exogenous	invalid	0.3591	100
4	Caffeine	1	pre	Exogenous	neutral	0.3492	100
4	Caffeine	1	post	Endogenous	valid	0.347739	95.8333
4	Caffeine	1	post	Endogenous	invalid	0.413818	91.6667
4	Caffeine	1	post	Endogenous	neutral	0.3365	100
4	Caffeine	1	post	Exogenous	valid	0.388767	100
4	Caffeine	1	post	Exogenous	invalid	0.431172	96.6667
4	Caffeine	1	post	Exogenous	neutral	0.4293	100
4	Placebo	2	pre	Endogenous	valid	0.314833	100
4	Placebo	2	pre	Endogenous	invalid	0.352455	91.6667
4	Placebo	2	pre	Endogenous	neutral	0.337967	100
4	Placebo	2	pre	Exogenous	valid	0.293966	100
4	Placebo	2	pre	Exogenous	invalid	0.344379	96.6667
4	Placebo	2	pre	Exogenous	neutral	0.3153	100
4	Placebo	2	post	Endogenous	valid	0.278	100
4	Placebo	2	post	Endogenous	invalid	0.33475	100
4	Placebo	2	post	Endogenous	neutral	0.2981	100
4	Placebo	2	post	Exogenous	valid	0.323067	100
4	Placebo	2	post	Exogenous	invalid	0.345867	100
4	Placebo	2	post	Exogenous	neutral	0.313414	100
5	Placebo	1	pre	Endogenous	valid	0.351255	100
5	Placebo	1	pre	Endogenous	invalid	0.373273	100
5	Placebo	1	pre	Endogenous	neutral	0.3144	100
5	Placebo	1	pre	Exogenous	valid	0.3791	100
5	Placebo	1	pre	Exogenous	invalid	0.402214	100
5	Placebo	1	pre	Exogenous	neutral	0.372	96.5517
5	Placebo	1	post	Endogenous	valid	0.310756	100
5	Placebo	1	post	Endogenous	invalid	0.3675	100
5	Placebo	1	post	Endogenous	neutral	0.318519	96.4286
5	Placebo	1	post	Exogenous	valid	0.340704	100
5	Placebo	1	post	Exogenous	invalid	0.370429	96.5517
5	Placebo	1	post	Exogenous	neutral	0.414828	100
5	Caffeine	2	pre	Endogenous	valid	0.311689	100
5	Caffeine	2	pre	Endogenous	invalid	0.336364	100
5	Caffeine	2	pre	Endogenous	neutral	0.285138	96.6667
5	Caffeine	2	pre	Exogenous	valid	0.3598	100
5	Caffeine	2	pre	Exogenous	invalid	0.3745	100
5	Caffeine	2	pre	Exogenous	neutral	0.336069	100
5	Caffeine	2	post	Endogenous	valid	0.253633	100
5	Caffeine	2	post	Endogenous	invalid	0.311364	100
5	Caffeine	2	post	Endogenous	neutral	0.256063	100
5	Caffeine	2	post	Exogenous	valid	0.287857	100
5	Caffeine	2	post	Exogenous	invalid	0.307043	92
5	Caffeine	2	post	Exogenous	neutral	0.300545	100
6	Placebo	1	pre	Endogenous	valid	0.287917	100
6	Placebo	1	pre	Endogenous	invalid	0.322455	100
6	Placebo	1	pre	Endogenous	neutral	0.316967	100
6	Placebo	1	pre	Exogenous	valid	0.2855	100
6	Placebo	1	pre	Exogenous	invalid	0.323929	100
6	Placebo	1	pre	Exogenous	neutral	0.306069	100
6	Placebo	1	post	Endogenous	valid	0.302604	100
6	Placebo	1	post	Endogenous	invalid	0.308545	91.6667
6	Placebo	1	post	Endogenous	neutral	0.309103	100
6	Placebo	1	post	Exogenous	valid	0.306069	100
6	Placebo	1	post	Exogenous	invalid	0.341267	100
6	Placebo	1	post	Exogenous	neutral	0.338571	100
6	Caffeine	2	pre	Endogenous	valid	0.280458	100
6	Caffeine	2	pre	Endogenous	invalid	0.323455	91.6667
6	Caffeine	2	pre	Endogenous	neutral	0.306333	100
6	Caffeine	2	pre	Exogenous	valid	0.282138	100
6	Caffeine	2	pre	Exogenous	invalid	0.312286	96.5517
6	Caffeine	2	pre	Exogenous	neutral	0.331655	96.6667
6	Caffeine	2	post	Endogenous	valid	0.272447	100
6	Caffeine	2	post	Endogenous	invalid	0.3316	90.9091
6	Caffeine	2	post	Endogenous	neutral	0.302793	100
6	Caffeine	2	post	Exogenous	valid	0.3145	96.5517
6	Caffeine	2	post	Exogenous	invalid	0.321567	100
6	Caffeine	2	post	Exogenous	neutral	0.291069	100
7	Caffeine	1	pre	Endogenous	valid	0.301159	100
7	Caffeine	1	pre	Endogenous	invalid	0.363111	100
7	Caffeine	1	pre	Endogenous	neutral	0.339083	100
7	Caffeine	1	pre	Exogenous	valid	0.311231	100
7	Caffeine	1	pre	Exogenous	invalid	0.373913	95.8333
7	Caffeine	1	pre	Exogenous	neutral	0.345	100
7	Caffeine	1	post	Endogenous	valid	0.316458	100
7	Caffeine	1	post	Endogenous	invalid	0.318333	100
7	Caffeine	1	post	Endogenous	neutral	0.288033	100
7	Caffeine	1	post	Exogenous	valid	0.294483	96.6667
7	Caffeine	1	post	Exogenous	invalid	0.305467	100
7	Caffeine	1	post	Exogenous	neutral	0.333267	100
7	Placebo	2	pre	Endogenous	valid	0.323561	100
7	Placebo	2	pre	Endogenous	invalid	0.3657	100
7	Placebo	2	pre	Endogenous	neutral	0.353	100
7	Placebo	2	pre	Exogenous	valid	0.361143	100
7	Placebo	2	pre	Exogenous	invalid	0.40112	96.1538
7	Placebo	2	pre	Exogenous	neutral	0.335074	100
7	Placebo	2	post	Endogenous	valid	0.350025	97.561
7	Placebo	2	post	Endogenous	invalid	0.4075	100
7	Placebo	2	post	Endogenous	neutral	0.354333	100
7	Placebo	2	post	Exogenous	valid	0.355519	96.4286
7	Placebo	2	post	Exogenous	invalid	0.389296	100
7	Placebo	2	post	Exogenous	neutral	0.341769	96.2963
8	Placebo	1	pre	Endogenous	valid	0.258042	100
8	Placebo	1	pre	Endogenous	invalid	0.382727	91.6667
8	Placebo	1	pre	Endogenous	neutral	0.314269	96.2963
8	Placebo	1	pre	Exogenous	valid	0.3342	100
8	Placebo	1	pre	Exogenous	invalid	0.347207	100
8	Placebo	1	pre	Exogenous	neutral	0.31864	92.5926
8	Placebo	1	post	Endogenous	valid	0.277213	100
8	Placebo	1	post	Endogenous	invalid	0.385818	91.6667
8	Placebo	1	post	Endogenous	neutral	0.311467	100
8	Placebo	1	post	Exogenous	valid	0.304	100
8	Placebo	1	post	Exogenous	invalid	0.372444	93.1034
8	Placebo	1	post	Exogenous	neutral	0.314571	93.3333
8	Caffeine	2	pre	Endogenous	valid	0.327625	100
8	Caffeine	2	pre	Endogenous	invalid	0.3972	83.3333
8	Caffeine	2	pre	Endogenous	neutral	0.337233	100
8	Caffeine	2	pre	Exogenous	valid	0.355214	100
8	Caffeine	2	pre	Exogenous	invalid	0.4305	100
8	Caffeine	2	pre	Exogenous	neutral	0.311103	96.6667
8	Caffeine	2	post	Endogenous	valid	0.268512	97.7273
8	Caffeine	2	post	Endogenous	invalid	0.351455	91.6667
8	Caffeine	2	post	Endogenous	neutral	0.3109	100
8	Caffeine	2	post	Exogenous	valid	0.288	100
8	Caffeine	2	post	Exogenous	invalid	0.32575	93.3333
8	Caffeine	2	post	Exogenous	neutral	0.321967	100
9	Caffeine	1	pre	Endogenous	valid	0.297532	100
9	Caffeine	1	pre	Endogenous	invalid	0.31475	100
9	Caffeine	1	pre	Endogenous	neutral	0.2881	100
9	Caffeine	1	pre	Exogenous	valid	0.294379	100
9	Caffeine	1	pre	Exogenous	invalid	0.3014	100
9	Caffeine	1	pre	Exogenous	neutral	0.301862	96.6667
9	Caffeine	1	post	Endogenous	valid	0.299813	100
9	Caffeine	1	post	Endogenous	invalid	0.329636	100
9	Caffeine	1	post	Endogenous	neutral	0.28375	100
9	Caffeine	1	post	Exogenous	valid	0.311333	100
9	Caffeine	1	post	Exogenous	invalid	0.327433	100
9	Caffeine	1	post	Exogenous	neutral	0.311276	96.6667
9	Placebo	2	pre	Endogenous	valid	0.278521	100
9	Placebo	2	pre	Endogenous	invalid	0.318333	100
9	Placebo	2	pre	Endogenous	neutral	0.275966	100
9	Placebo	2	pre	Exogenous	valid	0.291667	100
9	Placebo	2	pre	Exogenous	invalid	0.306633	100
9	Placebo	2	pre	Exogenous	neutral	0.286172	96.6667
9	Placebo	2	post	Endogenous	valid	0.283644	100
9	Placebo	2	post	Endogenous	invalid	0.330818	91.6667
9	Placebo	2	post	Endogenous	neutral	0.285778	96.4286
9	Placebo	2	post	Exogenous	valid	0.30675	100
9	Placebo	2	post	Exogenous	invalid	0.354786	100
9	Placebo	2	post	Exogenous	neutral	0.295345	100
10	Placebo	1	pre	Endogenous	valid	0.297762	100
10	Placebo	1	pre	Endogenous	invalid	0.3656	100
10	Placebo	1	pre	Endogenous	neutral	0.284273	100
10	Placebo	1	pre	Exogenous	valid	0.359192	96.2963
10	Placebo	1	pre	Exogenous	invalid	0.377346	100
10	Placebo	1	pre	Exogenous	neutral	0.305304	100
10	Placebo	1	post	Endogenous	valid	0.266697	100
10	Placebo	1	post	Endogenous	invalid	0.353875	100
10	Placebo	1	post	Endogenous	neutral	0.261333	100
10	Placebo	1	post	Exogenous	valid	0.298533	100
10	Placebo	1	post	Exogenous	invalid	0.302385	96.2963
10	Placebo	1	post	Exogenous	neutral	0.275842	95
10	Caffeine	2	pre	Endogenous	valid	0.28187	100
10	Caffeine	2	pre	Endogenous	invalid	0.247	60
10	Caffeine	2	pre	Endogenous	neutral	0.283235	89.4737
10	Caffeine	2	pre	Exogenous	valid	0.387667	100
10	Caffeine	2	pre	Exogenous	invalid	0.374684	100
10	Caffeine	2	pre	Exogenous	neutral	0.321958	100
10	Caffeine	2	post	Endogenous	valid	0.230444	96.4286
10	Caffeine	2	post	Endogenous	invalid	0.271667	60
10	Caffeine	2	post	Endogenous	neutral	0.287533	93.75
10	Caffeine	2	post	Exogenous	valid	0.272762	100
10	Caffeine	2	post	Exogenous	invalid	0.272375	100
10	Caffeine	2	post	Exogenous	neutral	0.261476	91.3043
11	Caffeine	1	pre	Endogenous	valid	0.292426	97.9167
11	Caffeine	1	pre	Endogenous	invalid	0.2916	90.9091
11	Caffeine	1	pre	Endogenous	neutral	0.2948	100
11	Caffeine	1	pre	Exogenous	valid	0.321767	100
11	Caffeine	1	pre	Exogenous	invalid	0.32031	100
11	Caffeine	1	pre	Exogenous	neutral	0.3077	100
11	Caffeine	1	post	Endogenous	valid	0.296702	100
11	Caffeine	1	post	Endogenous	invalid	0.30125	100
11	Caffeine	1	post	Endogenous	neutral	0.2875	100
11	Caffeine	1	post	Exogenous	valid	0.292667	100
11	Caffeine	1	post	Exogenous	invalid	0.304759	96.6667
11	Caffeine	1	post	Exogenous	neutral	0.311	100
11	Placebo	2	pre	Endogenous	valid	0.282833	100
11	Placebo	2	pre	Endogenous	invalid	0.3027	100
11	Placebo	2	pre	Endogenous	neutral	0.285867	100
11	Placebo	2	pre	Exogenous	valid	0.282867	100
11	Placebo	2	pre	Exogenous	invalid	0.300036	100
11	Placebo	2	pre	Exogenous	neutral	0.298241	100
11	Placebo	2	post	Endogenous	valid	0.257125	100
11	Placebo	2	post	Endogenous	invalid	0.299583	100
11	Placebo	2	post	Endogenous	neutral	0.264379	100
11	Placebo	2	post	Exogenous	valid	0.2743	100
11	Placebo	2	post	Exogenous	invalid	0.30775	96.5517
11	Placebo	2	post	Exogenous	neutral	0.298933	100
12	Placebo	1	pre	Endogenous	valid	0.313283	100
12	Placebo	1	pre	Endogenous	invalid	0.31975	100
12	Placebo	1	pre	Endogenous	neutral	0.312345	100
12	Placebo	1	pre	Exogenous	valid	0.345893	100
12	Placebo	1	pre	Exogenous	invalid	0.328517	96.6667
12	Placebo	1	pre	Exogenous	neutral	0.299733	100
12	Placebo	1	post	Endogenous	valid	0.315844	100
12	Placebo	1	post	Endogenous	invalid	0.35925	100
12	Placebo	1	post	Endogenous	neutral	0.330036	100
12	Placebo	1	post	Exogenous	valid	0.355	100
12	Placebo	1	post	Exogenous	invalid	0.335233	100
12	Placebo	1	post	Exogenous	neutral	0.328393	100
12	Caffeine	2	pre	Endogenous	valid	0.322522	100
12	Caffeine	2	pre	Endogenous	invalid	0.3145	100
12	Caffeine	2	pre	Endogenous	neutral	0.315828	100
12	Caffeine	2	pre	Exogenous	valid	0.334897	100
12	Caffeine	2	pre	Exogenous	invalid	0.340733	100
12	Caffeine	2	pre	Exogenous	neutral	0.319067	100
12	Caffeine	2	post	Endogenous	valid	0.306708	100
12	Caffeine	2	post	Endogenous	invalid	0.318636	100
12	Caffeine	2	post	Endogenous	neutral	0.3012	100
12	Caffeine	2	post	Exogenous	valid	0.321267	100
12	Caffeine	2	post	Exogenous	invalid	0.308767	100
12	Caffeine	2	post	Exogenous	neutral	0.334167	100
